# Supplementary material for: Contribution of Bone Marrow-Derived Hematopoietic Stem/Progenitor Cells to the Generation of Donor-Marker+ Cardiomyocytes In Vivo
Source: PLoS One. 2013 May 7;8(5):e62506. doi: 10.1371/journal.pone.0062506 (PMC3647070; doi:10.1371/journal.pone.0062506)
Supplement: Table S1 — The number of donor-derived cardiomyocytes after serial transplantation. (XLS) [file pone.0062506.s004.xls]

## Sheet: Table S1
Table S1. The number of donor-derived cardiomyocytes after serial transplantation
Transplantation grade	Donor cell type	Recipient ID	Cell dose	Days after injection	BM %GFP+	PB %GFP+	GFP+ cardiomyocytes*
Primary transplantation	LSK	-	1.3 x 105	27	0.747	0.945	119
Secondary transplantation	Total BM from a primary recipient	1	2.5 x 107	31	0.852	0.873	19
		2	2.5 x 107	39	0.522	0.685	18
		3	2.5 x 107	203	0.681	n.a.	n.a.
Tertiary transplantation	Total BM from a secondary recipient (Recipient ID: 3)	-	1.0 x 108	33	0.489	0.42	29
* GFP+ cardiomyocytes were counted in 40 contiguous sections from apex of the heart per a mouse. Detailed information of histological analysis is described in Materials and Methods, Supporting Materials and Methods.
Abbreviations. ID: identification number, BM: bone marrow, PB: peripheral blood, LSK: Lin-Sca-1+c-Kit+, n.a.: not assessed
