# Supplementary material for: Contribution of Bone Marrow-Derived Hematopoietic Stem/Progenitor Cells to the Generation of Donor-Marker+ Cardiomyocytes In Vivo
Source: PLoS One. 2013 May 7;8(5):e62506. doi: 10.1371/journal.pone.0062506 (PMC3647070; doi:10.1371/journal.pone.0062506)
Supplement: Table S2 — CFP expression of donor-derived GFP+ cardiomyocytes in CFP recipient mice. (XLS) [file pone.0062506.s005.xls]

## Sheet: Table1-a (Heart injuty+-)
	Table 1-a The number of donor-derived cardiomyocytes in the recipients with or without heart injury
	Heart injury	Experimental ID	Injected cell number	Time after Tx	%GFP (BM)	%GFP (PB)	GFP+ cardiomyocytes / Analyzed sections
	+	1	1.0 x 107	25days	0.657	0.907	17 / 40 (17/40)
		2	1.0 x 107	28days	0.783	0.93	32 / 40 (32/40)
	mean±SD		n=2		72.0±8.9%	91.9±1.6%	24.5±11 / 40
	-	1	1.0 x 107	25days	0.869	0.937	9 / 39 (9.2/40)
		2	1.0 x 107	28days	0.808	0.954	7 / 40 (7/40)
	mean±SD		n=2		83.9±4.3%	94.6±1.2%	8.1±1.6 / 40

## Sheet: Table1-b (TBM vs Lin-)
	Table 1-b Comparison of the number of donor-derived cardiomyocytes between Total BM cells and Lin- MNCs
	Donor cell type	Injected cell number	Time after Tx	%GFP (BM)	%GFP (PB)	GFP+ cardiomyocytes / Analyzed sections
	Total BM	1.3 x 107	39days	0.956	0.965	35 / 36 (38.9/40)
		1.3 x 107	39days	0.9	0.931	36 / 36 (40/40)
	mean±SD	n=2		92.8±0.04%	94.8±0.02%	39.4±0.8 / 40
	Lin-/low MNC	2.1x106	37days	0.983	0.903	42 / 34 (49.4/40)
		2.1x106	37days	0.921	0.978	42 / 36 (46.7/40)
	mean±SD	n=2		95.2±0.04%	94.1±0.05%	48.1±1.9 / 40

## Sheet: Table S2
Table S2. CFP expression of donor-derived GFP+ cardiomyocytes in CFP recipient mice
Donor cell type	Days after injection	GFP+ cardiomyocytes examined	CFP+GFP+ cardiomyocytes
Unfractionated BM	120	5	5
Lin-/lowSca-1+	37	3	3
Lin-/lowSca-1+	154	4	4
Lin-/lowSca-1-	28	2	2
Lin-/lowSca-1-	32	3	3
Lin-/lowSca-1-	37	1	1
LSK	28	2	2
Lin-Thy1.2-Sca-1-/lowc-Kit+/low	28	1	1
