# Supplementary material for: Contribution of Bone Marrow-Derived Hematopoietic Stem/Progenitor Cells to the Generation of Donor-Marker+ Cardiomyocytes In Vivo
Source: PLoS One. 2013 May 7;8(5):e62506. doi: 10.1371/journal.pone.0062506 (PMC3647070; doi:10.1371/journal.pone.0062506)
Supplement: Table S3 — Relative cDNA expression to human heart. (XLS) [file pone.0062506.s006.xls]

## Sheet: Table S3
Table S3. Relative cDNA expression to human heart
Tissue sample	ID*	Cardiac transcription factors					Cardiomyocyte structural genes
		GATA4	TBX5	NKX2-5	MESP1		MYH6	TNNC1	GJA1	RYR2
Recipient heart	1	n.d.	n.d.	n.d.	n.d.		0.882703	0.00708999	0.11908	n.d.
	2	n.d.	n.d.	n.d.	n.d.		n.d.	n.d.	0.275476	n.d.
	3	n.d.	n.d.	n.d.	n.d.		n.d.	n.d.	0.332171	n.d.
	4	n.d.	n.d.	n.d.	n.d.		n.d.	0.00522628	1.09429	n.d.
	5	n.d.	n.d.	n.d.	n.d.		n.d.	0.0103804	0.339151	n.d.
	6	n.d.	n.d.	n.d.	n.d.		n.d.	n.d.	0.400535	n.d.
	7	n.d.	n.d.	n.d.	n.d.		n.d.	0.00369554	0.45376	n.d.
	8	n.d.	n.d.	n.d.	n.d.		n.d.	n.d.	0.129408	n.d.
	9	n.d.	n.d.	n.d.	n.d.		n.d.	n.d.	0.0150928	n.d.
	10	n.d.	n.d.	n.d.	n.d.		n.d.	0.0033771	0.726986	n.d.
	11	n.d.	n.d.	8.9383	n.d.		n.d.	0.0575117	1.10957	n.d.
	12	n.d.	n.d.	4.25748	n.d.		n.d.	0.00340059	0.517632	n.d.
	13	n.d.	n.d.	n.d.	n.d.		n.d.	0.0115978	0.150726	n.d.
	14	n.d.	n.d.	n.d.	n.d.		n.d.	0.00361948	0.20733	n.d.
Non-recipient heart	1	n.d.	n.d.	n.d.	n.d.		n.d.	n.d.	n.d.	n.d.
	2	n.d.	n.d.	n.d.	n.d.		n.d.	n.d.	n.d.	n.d.
	3	n.d.	n.d.	n.d.	n.d.		n.d.	n.d.	n.d.	n.d.
	4	n.d.	n.d.	n.d.	n.d.		n.d.	n.d.	n.d.	n.d.
Human heart		1	1	1	1		1	1	1	1
Human cord blood	1	n.d.	n.d.	6.58873	n.d.		n.d.	n.d.	2.39496	n.d.
	2	n.d.	n.d.	2.21914	n.d.		n.d.	n.d.	0.366021	n.d.
	3	n.d.	n.d.	0.550953	n.d.		n.d.	n.d.	1.44393	n.d.
* ID: sample identification number in each tissue
Abbreviation. n.d.: not detected
Gene name corresponding to each gene symbol, probes and primers information are described in Table S4.
