# Supplementary material for: Contribution of Bone Marrow-Derived Hematopoietic Stem/Progenitor Cells to the Generation of Donor-Marker+ Cardiomyocytes In Vivo
Source: PLoS One. 2013 May 7;8(5):e62506. doi: 10.1371/journal.pone.0062506 (PMC3647070; doi:10.1371/journal.pone.0062506)
Supplement: Table S4 — Probes and primers for quantitative real-time polymerase chain reaction (qRT-PCR). (XLS) [file pone.0062506.s007.xls]

## Sheet: Table S4
Table S4. Probes and primers for quantitative real-time polymerase chain reaction (qRT-PCR)
Species	Gene Category	Gene Symbol	Gene Name	NCBI* Reference Sequence ID	Sequence of Dual-labeled Probes and Primers**		Ratio of Positive Reaction
							Recipient heart	Non-recipient heart	Human heart	Human cord blood
Human	Cardiac transcription factors	GATA4	GATA binding protein 4 [Homo sapiens]	NM_002052	P	AGCAACGCCACCACCAGCAGCAG	0/14	0/4	1/1	0/3
					F	GAGCCTTCCTCCCGCCAG
					R	GACTGAGAACGTCTGGGACAC
		TBX5	T-box 5 [Homo sapiens]	NM_000192, NM_080717, NM_181486	P	TCTCATGGACATTGTACCTGCCGACGATCA	0/14	0/4	1/1	0/3
					F	GCCTTAATCCCAAAACGAAGTACA
					R	GCCCGTCACAGACCATTTATTATC
		NKX2-5	NK2 homeobox 5 [Homo sapiens]	NM_004387, NM_001166175, NM_001166176	P	CCGCCTTCTATCCACGTGCCTACAGC	2/14	0/4	1/1	3/3
					F	GTGTGCGTCTGCCTTTCCC
					R	TTCGGCTCTAGGGTCCTTGG
		MESP1	mesoderm posterior 1 homolog (mouse) [Homo sapiens]	NM_018670	P	CTCAGGCAGCCACTCCAGAGGCGA	0/14	0/4	1/1	0/3
					F	GGAGCCAAGCCCACCGTC
					R	CACAGAGACGGCGTCAGTTG
	Cardiomyocyte structural genes	MYH6	myosin, heavy chain 6, cardiac muscle, alpha [Homo sapiens]	NM_002471	P	TCGGTCATCTTGGTGCTTCCCCTGGTT	1/14	0/4	1/1	0/3
					F	GAGACTCCTGCGGCCCAG
					R	CTGCCCCAAAGTCAGCCATC
		TNNC1	troponin C type 1 (slow) [Homo sapiens]	NM_003280	P	TGCTCTTCTGTCAGCTGCTCTACCGCA	9/14	0/4	1/1	0/3
			(Also known as cardiac troponin C)		F	TGTCCTGTGAGCCGCCAG
					R	GCCCAGCACGAAGATGTCG
		GJA1	gap junction protein, alpha 1, 43kDa [Homo sapiens]	NM_000165	P	CGCTCCAGTCACCCATGTTGCCTGG	14/14	0/4	1/1	3/3
			(Also known as connexin 43)		F	GCCTGAACTTGCCTTTTCATTTTAC
					R	CCTTGTCAAGGAGTTTGCCTAAG
		RYR2	ryanodine receptor 2 (cardiac) [Homo sapiens]	NM_001035	P	ATCCGGCTCACGCAGAGCTAATGCTAGT	0/14	0/4	1/1	0/3
					F	AGAGGTTCAACACCACTGGATG
					R	GCAGTCCACAACCAGCCAAATAA
	Housekeeping genes	GAPDH	glyceraldehyde-3-phosphate dehydrogenase [ Homo sapiens ]	NM_002046 NM_001256799	P	ACACCCACTCCTCCACCTTTGACGCT	14/14	0/4	1/1	3/3
					F	GGTGGTCTCCTCTGACTTCAAC
					R	CCTGTTGCTGTAGCCAAATTCG
Mouse	Adhesion molecules	Itgb1	integrin beta 1 (fibronectin receptor beta) [ Mus musculus ]	NM_010578	Gene expression assay ID: Mm01253230_m1
		Sirpa	signal-regulatory protein alpha [ Mus musculus ]	NM_001177646, NM_001177647, NM_007547	Gene expression assay ID: Mm00455928_m1
		Adam9	a disintegrin and metallopeptidase domain 9 (meltrin gamma) [ Mus musculus ]	NM_001270996, NM_007404	Gene expression assay ID: Mm01218460_m1
		Adam12	a disintegrin and metallopeptidase domain 12 (meltrin alpha) [ Mus musculus ]	NM_007400	Gene expression assay ID: Mm00475719_m1
	Housekeeping genes	Rn18s	18S ribosomal RNA [ Mus musculus ]	NR_003278	P	CGCCCGTCGCTACTACCGATTGG
					F	AGTCCCTGCCCTTTGTACACA
					R	GATCCGAGGGCCTCACTAAAC
* Abbreviation. NCBI: National Center for Biotechnology Information
** P, F and R indicate probe, forward primer and reverse primer, respectively. Product IDs of TaqMan(R) Gene Expression Assay from Applied Biosystems are described for mouse adhesion molecules.
